# Supplementary material for: Fish Consumption during Pregnancy in Relation to National Guidance in England in a Mixed-Methods Study: The PEAR Study
Source: Nutrients. 2023 Jul 20;15(14):3217. doi: 10.3390/nu15143217 (PMC10384333; doi:10.3390/nu15143217)
Supplement: Supplementary file 1 [file nutrients-15-03217-s001.zip]

Archive with 1 entries (1 files):
- nutrients-2474784-supplementary.pdf
